# Supplementary material for: The First Two Years of COVID-19 Hospitalization Characteristics and Costs: Results from the National Discharge Registry
Source: Healthcare (Basel). 2024 May 7;12(10):958. doi: 10.3390/healthcare12100958 (PMC11121639; doi:10.3390/healthcare12100958)
Supplement: Supplementary file 1 [file healthcare-12-00958-s001.zip]

Archive with 1 entries (1 files):
- healthcare-2923286-supplementary.pdf
